# Supplementary material for: An investigation of the load-velocity relationship between flywheel eccentric and barbell training methods
Source: Front Public Health. 2025 May 30;13:1579291. doi: 10.3389/fpubh.2025.1579291 (PMC12162595; doi:10.3389/fpubh.2025.1579291)
Supplement: Supplementary file 1 [file Data_Sheet_1.csv]

name	age	training years	weight£¨kg£©	1RM£¨kg£©	20%1RM	40%1RM	60%1RM	80%1RM	90%1RM	20%1RM velocity	40%1RM velocity	60%1RM velocity	80%1RM velocity	90%1RM velocity	Flywheel 20% counterweight piece	Flywheel 20% velocity	Flywheel 20% inertia	Flywheel 40% counterweight piece	Flywheel 40% inertia	·ÉÂÖ40%¹ßÁ¿	Flywheel 60% counterweight piece	Flywheel 60% velocity	Flywheel 60% inertia	Flywheel 80% counterweight piece	Flywheel 80% velocity	Flywheel 80% inertia	Flywheel 90% counterweight piece	Flywheel 90% velocity	Flywheel 90% inertia	flywheel 20%1RM retest	flywheel 40%1RM retest	flywheel 60%1RM retest	flywheel 80%1RM retest	flywheel 90%1RM retest
ÕÅ·åÈð	20	6	76.8	140	28	56	84	112	126	1.2	0.95	0.76	0.59	0.44	S	0.95	0.0484	S	0.95	0.0484	SSL	0.79	0.25925	SSML	0.65	0.32261	SLP	0.55	0.6982	0.94	0.94	0.84	0.66	0.56
ÂÞÏ°¿­	21	8	65.4	150	30	60	90	120	135	1.19	1.02	0.83	0.63	0.52	S	1.04	0.0484	SS	1	0.0968	SSL	0.74	0.25925	SP	0.61	0.53575	SMLP	0.5	0.76156	1.03	0.98	0.74	0.6	0.51
ÄôÓ¢ÏÍ	19	4	69.9	140	28	56	84	112	126	1.18	1	0.79	0.65	0.51	S	0.97	0.0484	S	0.95	0.0484	SSL	0.79	0.25925	SSML	0.67	0.32261	SSLP	0.54	0.7466	1	1	0.79	0.76	0.51
ÖìêÉè°	21	11	71	170	34	68	102	136	153	1.13	0.99	0.78	0.65	0.51	S	0.98	0.0484	SS	0.93	0.0968	SSL	0.78	0.25925	SMLP	0.6	0.76156	SSPP	0.48	1.0715	0.95	0.92	0.77	0.54	0.45
Ò¦öÎ	20	7.5	75.2	125	25	50	75	100	112.5	1.13	0.99	0.78	0.59	0.4	S	1.07	0.0484	SS	1	0.0968	SSML	0.81	0.32261	SSLL	0.6	0.4217	SMLP	0.49	0.76156	1.08	1.01	0.65	0.6	0.48
ÁõÓÂ	19	7	64.1	110	22	44	66	88	99	1.24	1.08	0.89	0.73	0.59	S	1.01	0.0484	S	0.95	0.0484	SS	0.84	0.0968	SSLL	0.63	0.4217	SMP	0.51	0.59911	0.95	0.95	0.84	0.61	0.52
ÁõÔóÑó	20	4	68.1	125	25	50	75	100	112.5	1.04	0.86	0.7	0.62	0.45	S	1.09	0.0484	SS	0.94	0.0968	SSM	0.78	0.16016	SSLL	0.63	0.4217	SMP	0.51	0.59911	1.01	0.94	0.8	0.64	0.51
Ðì±£ÁÖ	21	10	74.9	140	28	56	84	112	126	1.19	1.07	0.9	0.63	0.59	SS	1.12	0.0968	SSM	0.99	0.16016	SSML	0.86	0.32261	SMLP	0.62	0.76156	SSPP	0.51	1.0715	1.03	0.93	0.78	0.56	0.43
Áº¾ÞöÎ	23	12	74.8	165	33	66	99	132	148.5	1.1	0.95	0.81	0.65	0.46	SS	1.06	0.0968	SSM	0.99	0.16016	LL	0.77	0.3249	SSMLL	0.64	0.48506	SSPP	0.46	1.0715	0.91	0.88	0.76	0.65	0.46
ÂíÌì³É	20	8	85.5	105	21	42	63	84	94.5	1.19	0.89	0.73	0.57	0.52	S	0.88	0.0484	S	0.88	0.0484	SS	0.83	0.0968	SSM	0.72	0.16016	SSL	0.62	0.25925	0.93	0.93	0.87	0.7	0.58
ÐìºÆ¹ú	18	5	72.1	125	25	50	75	100	112.5	1.24	1.18	0.9	0.69	0.61	S	0.98	0.0484	S	0.98	0.0484	SSM	0.8	0.16016	SSL	0.72	0.25925	SSMLL	0.61	0.48506	0.97	0.97	0.8	0.67	0.58
ÁÎÃô½¡	18	4	82	100	20	40	60	80	90	1.12	0.99	0.82	0.71	0.63	S	0.97	0.0484	S	0.97	0.0484	SSL	0.78	0.25925	SSLL	0.73	0.4217	SLP	0.6	0.6982	0.91	0.91	0.77	0.73	0.68
ÀîÑ§Îä	20	6	89.3	160	32	64	96	128	144	1.26	1.1	0.89	0.7	0.55	S	0.91	0.0484	S	0.91	0.0484	SSM	0.87	0.16016	SSMLL	0.72	0.48506	SLP	0.62	0.6982	0.95	0.95	0.78	0.64	0.56
Íõîì	19	5	100.2	115	23	46	69	92	103.5	1.2	1	0.87	0.71	0.6	S	1.02	0.0484	S	1.02	0.0484	SSM	0.89	0.16016	SSML	0.81	0.32261	SSP	0.6	0.58415	1.1	1.1	0.93	0.81	0.62
ÁúÈ¨ï¬	20	7	74.3	100	20	40	60	80	90	1.13	1.07	0.9	0.81	0.69	S	1.03	0.0484	SS	0.96	0.0968	SSM	0.85	0.16016	SSML	0.67	0.32261	SSP	0.59	0.58415	0.99	0.96	0.88	0.71	0.6
ÂÞË¼Èð	19	9	82.2	140	28	56	84	112	126	1.09	0.97	0.83	0.73	0.66	S	1.05	0.0484	SS	0.99	0.0968	SSL	0.82	0.25925	SSMLL	0.65	0.48506	SLP	0.59	0.6982	1.06	0.94	0.78	0.66	0.55
Ò¦¿­ÖÇ	21	7	83.3	150	30	60	90	120	135	1.35	1.21	0.96	0.81	0.71	S	0.88	0.0484	S	0.88	0.0484	SSL	0.85	0.25925	SSMLL	0.66	0.48506	SLP	0.67	0.6982	1.06	1.06	0.8	0.61	0.54
ÀîÖ¾ºÀ	20	7	81	170	34	68	102	136	153	1.42	1.17	1	0.84	0.7	S	0.98	0.0484	S	0.98	0.0484	SSL	0.86	0.25925	SSMLL	0.73	0.48506	SLP	0.61	0.6982	0.94	0.94	0.83	0.7	0.55
Ô¬±ù²©	20	8	96.5	180	36	72	108	144	162	1.34	1.09	0.86	0.67	0.67	S	1.02	0.0484	S	1.02	0.0484	SSL	0.84	0.25925	SSMLL	0.6	0.48506	SLP	0.51	0.6982	0.96	0.96	0.77	0.6	0.54
Ò¶ÌìÐÇ	19	5	78.3	170	34	68	102	136	153	1.09	0.96	0.71	0.55	0.52	S	0.77	0.0484	S	0.77	0.0484	SSM	0.83	0.16016	SSL	0.64	0.25925	SSMLL	0.51	0.48506	0.78	0.78	0.83	0.64	0.53
ÐíÎ°ÎÄ	23	7	74.2	120	24	48	72	96	108	1.27	0.95	0.78	0.66	0.62	S	0.94	0.0484	S	0.94	0.0484	SSM	0.86	0.16016	SSML	0.59	0.32261	SLP	0.52	0.6982	0.97	0.97	0.8	0.59	0.53
ºò¼ÒÁÖ	20	6	76.1	155	31	62	93	124	139.5	1.32	1.01	0.87	0.81	0.56	S	0.87	0.0484	S	0.87	0.0484	SSL	0.82	0.25925	SSMLL	0.59	0.48506	SLP	0.54	0.6982	0.89	0.89	0.8	0.59	0.51
Ôø±ò	22	6	86.9	170	34	68	102	136	153	1.23	0.97	0.8	0.58	0.51	S	0.96	0.0484	SS	0.94	0.0968	SSL	0.8	0.25925	SSMLL	0.73	0.48506	SMLP	0.57	0.76156	0.96	0.97	0.85	0.73	0.61
ÍõË§	23	8	91.7	120	24	48	72	96	108	1.11	0.96	0.74	0.66	0.51	S	1.1	0.0484	S	1.1	0.0484	ML	0.74	0.22581	SSML	0.69	0.32261	SP	0.53	0.53575	1.01	1.01	0.73	0.69	0.56
ÍÀ¿¡»Ô	20	4	85.6	140	28	56	84	112	126	1.45	1.19	0.88	0.75	0.63	S	0.91	0.0484	S	0.91	0.0484	SSM	0.76	0.16016	SSMLL	0.66	0.48506	SLP	0.58	0.6982	0.97	0.97	0.77	0.6	0.52
ÍõÊ¥²©	19	8	90.6	140	28	56	84	112	126	1.09	0.95	0.81	0.57	0.58	S	1	0.0484	SS	0.94	0.0968	SSM	0.82	0.16016	SSMLL	0.64	0.48506	SLP	0.59	0.6982	1.01	0.94	0.87	0.72	0.58
ÅíÉ­Èª	19	4	77.3	135	27	54	81	108	121.5	1.6	1.35	0.82	0.81	0.62	S	0.95	0.0484	S	0.95	0.0484	SL	0.79	0.21085	SSMLL	0.66	0.48506	SLP	0.61	0.6982	0.94	0.94	0.76	0.59	0.5
ºú¿­	20	4	87.6	105	21	42	63	84	94.5	1.29	1.11	0.94	0.81	0.75	S	0.93	0.0484	S	0.93	0.0484	SSL	0.78	0.25925	SSMLL	0.67	0.48506	SLP	0.56	0.6982	0.96	0.96	0.76	0.71	0.54
²ÌµÂ±ê	20	4	59.1	120	24	48	72	96	108	1.09	1	0.85	0.7	0.52	S	0.93	0.0484	S	0.93	0.0484	SSM	0.81	0.16016	SSMLL	0.66	0.48506	SLP	0.55	0.6982	0.99	0.99	0.8	0.6	0.52
Áõ²©ºÀ	20	6	85	130	26	52	78	104	117	1.11	0.91	0.74	0.57	0.37	S	0.9	0.0484	S	0.9	0.0484	SM	0.82	0.11176	SSM	0.7	0.16016	SSMLL	0.5	0.48506	1	1	0.81	0.71	0.53
ÓÚÌÎ	20	4	86.8	180	36	72	108	144	162	1.42	1.28	0.99	0.7	0.54	S	1.15	0.0484	S	1.15	0.0484	SSL	0.85	0.25925	SLP	0.62	0.6982	SMLP	0.61	0.76156	1.15	1.15	0.81	0.6	0.65
º«»Ô	21	3	66.5	170	34	68	102	136	153	1.17	0.97	0.76	0.6	0.44	S	0.93	0.0484	S	0.93	0.0484	SSM	0.76	0.16016	SSL	0.71	0.25925	SSMLL	0.49	0.48506	0.96	0.96	0.76	0.68	0.49
ÁÖ³¿²Ó	19	4	71.7	145	29	58	87	116	130.5	1.29	0.98	0.69	0.54	0.53	S	0.98	0.0484	S	0.98	0.0484	SSL	0.72	0.25925	SMP	0.62	0.60911	MLP	0.53	0.71316	0.93	0.93	0.79	0.59	0.51
Àî¿¡ºê	20	5	72.8	135	27	54	81	108	121.5	1.12	0.96	0.79	0.67	0.64	S	0.94	0.0484	S	0.94	0.0484	SSM	0.83	0.16016	SSML	0.71	0.32261	SSMLL	0.57	0.48506	0.91	0.91	0.77	0.62	0.54
·¶½¡ÌÚ	20	2	78.9	160	32	64	96	128	144	1.28	1.02	0.9	0.71	0.6	S	0.93	0.0484	S	0.93	0.0484	SSL	0.73	0.25925	SSMLL	0.6	0.48506	SP	0.57	0.53575	0.93	0.93	0.68	0.59	0.54
ºÎÑ§ÎÄ	20	1	71.2	135	27	54	81	108	121.5	1.26	0.92	0.7	0.62	0.45	S	1.01	0.0484	S	1.01	0.0484	SSM	0.73	0.16016	SSML	0.62	0.32261	SSMLL	0.53	0.48506	0.93	0.93	0.81	0.6	0.53
ÖÜÈÙ·ã	18	4	74.7	125	25	50	75	100	112.5	1.52	1.2	0.87	0.75	0.62	S	1.01	0.0484	S	1.01	0.0484	SSM	0.78	0.16016	SSML	0.65	0.32261	SSMLL	0.56	0.48506	0.98	0.98	0.74	0.67	0.57
Ð»ÁÖ	25	11	64.8	135	27	54	81	108	121.5	1.33	1.04	0.84	0.69	0.57	S	1	0.0484	S	1	0.0484	SSM	0.85	0.16016	SP	0.65	0.53575	MLP	0.55	0.71316	0.97	0.97	0.79	0.58	0.45
ÅíÎäÎÅ	24	6	80	140	28	56	84	112	126	1.39	1.25	1.01	0.83	0.66	S	1.01	0.0484	S	1.01	0.0484	SSM	0.9	0.16016	SSML	0.78	0.32261	SSMLL	0.61	0.48506	1.02	1.02	0.88	0.74	0.57
